# Supplementary material for: High-throughput screening for tick-borne pathogens in Ixodid ticks collected through crowdsourcing in northern Sweden
Source: Acta Vet Scand. 2026 Feb 18;68:14. doi: 10.1186/s13028-026-00854-9 (PMC12931012; doi:10.1186/s13028-026-00854-9)
Supplement: Supplementary file 1 — Supplementary Material 1. Table S1. List of primers/probe sets, target genes, amplicon size and references for the PCRs used in the high-throughput microfluidic real-time PCR. [file 13028_2026_854_MOESM1_ESM.xlsx]

## Sheet: Table S1.
Table S1. List of primers and probes used in the microfluidic real-time PCR.
Species	Target gene	Name	Sequence (5’ → 3’)	Length (bp)	References
Borrelia burgdorferi sensu stricto	rpoB	Bo_bu_rpoB_F	GCTTACTCACAAAAGGCGTCTT	83	Michelet et al., 2014
		Bo_bu_rpoB_R	GCACATCTCTTACTTCAAATCCT
		Bo_bu_rpoB_P	AATGCTCTTGGACCAGGAGGACTTTCA
Borrelia garinii	rpoB	Bo_ga_rpoB_F	TGGCCGAACTTACCCACAAAA	88	Michelet et al., 2014
		Bo_ga_rpoB_R	ACATCTCTTACTTCAAATCCTGC
		Bo_ga_rpoB_P	TCTATCTCTTGAAAGTCCCCCTGGTCC
Borrelia afzelii	fla	Bo_af_fla_F	GGAGCAAATCAAGATGAAGCAAT	116	Michelet et al., 2014
		Bo_af_fla_R	TGAGCACCCTCTTGAACAGG
		Bo_af_fla_P	TGCAGCCTGAGCAGCTTGAGCTCC
Borrelia valaisiana	ospA	Bo_va_ospA_F	ACTCACAAATGACAGATGCTGAA	135	Michelet et al., 2014
		Bo_va_ospA_R	GCTTGCTTAAAGTAACAGTACCT
		Bo_va_ospA_P	TCCGCCTACAAGATTTCCTGGAAGCTT
Borrelia lusitaniae	rpoB	Bo_lus_rpoB_F	CGAACTTACTCATAAAAGGCGTC	87	Michelet et al., 2014
		Bo_lus_rpoB_R	TGGACGTCTCTTACTTCAAATCC
		Bo_lus_rpoB_P	TTAATGCTCTCGGGCCTGGGGGACT
Borrelia spielmanii	fla	Bo_spi_fla_F	ATCTATTTTCTGGTGAGGGAGC	71	Michelet et al., 2014
		Bo_spi_fla_R	TCCTTCTTGTTGAGCACCTTC
		Bo_spi_fla_P	TTGAACAGGCGCAGTCTGAGCAGCTT
Borrelia bissettii	rpoB	Bo_bi_rpoB_F	GCAACCAGTCAGCTTTCACAG	118	Michelet et al., 2014
		Bo_bi_rpoB_R	CAAATCCTGCCCTATCCCTTG
		Bo_bi_rpoB_P	AAAGTCCTCCCGGCCCAAGAGCATTAA
Borrelia miyamotoi	glpQ	B_miya_glpQ_F	CACGACCCAGAAATTGACACA	94	Michelet et al., 2014
		B_miya_glpQ_R	GTGTGAAGTCAGTGGCGTAAT
		B_miya_glpQ_P	TCGTCCGTTTTCTCTAGCTCGATTGGG
Borrelia duttoni	cihC	Bo_dutt_cihC_F	GAAGGATCAAATTTGGGTGGATT	104	new design
		Bo_dutt_cihC_R	TCTTCTTCCACAATACTTCCACT
		Bo_dutt_cihC_P	AAGACCCTGAGACTGTTGGAGATGATG
Borrelia recurrentis	cihC	Bo_recu_cihC_F	GGTCTAAATATGGATTGTACGATC	98	new design
		Bo_recu_cihC_R	TTTCGCAAAACCTAAACCTGATC
		Bo_recu_cihC_P	TGTGGAAGCTGTTGGGAAGACAAGTAG
Borrelia bavariensis	pyrG	Bo_bavar_pyrG_F	GTCTTTGGTTCATGTTGGAGC	140	new design
		Bo_bavar_pyrG_R	CCCTCATATCCTTTGCCTCC
		Bo_bavar_pyrG_P	AAAGCCTCCGGGAACAATAATGCCGTCAA
Borrelia spp.	23S rRNA	Bo_bu_sl_23S_F	GAGTCTTAAAAGGGCGATTTAGT	73	Michelet et al., 2014
		Bo_bu_sl_23S_R	CTTCAGCCTGGCCATAAATAG
		Bo_bu_sl_23S_P	AGATGTGGTAGACCCGAAGCCGAGT
Anaplasma phagocytophilum	msp2	An_ph_msp2_F	GCTATGGAAGGCAGTGTTGG	77	Michelet et al., 2014
		An_ph_msp2_R	GTCTTGAAGCGCTCGTAACC
		An_ph_msp2_P	AATCTCAAGCTCAACCCTGGCACCAC
Anaplasma spp.	ARN 16S	Ana_spp_16S_F	CTTAGGGTTGTAAAACTCTTTCAG	160	Gondard et al., 2020
		Ana_spp_16S_R	CTTTAACTTACCAAACCGCCTAC
		Ana_spp_16S_P	ATGCCCTTTACGCCCAATAATTCCGAACA
Ehrlichia spp.	ARN 16S	Neo_mik_16S_F	GCAACGCGAAAAACCTTACCA	98	Gondard et al., 2020
		Neo_mik_16S_R	AGCCATGCAGCACCTGTGT
		Neo_mik_16S_P	AAGGTCCAGCCAAACTGACTCTTCCG
Ehrlichia chaffeensis	dsb	Eh_ch_dsb_F	TATTGCTAATTACCCTCAAAAAGTC	117	Michelet et al., 2014
		Eh_ch_dsb_R	GAGCTATCCTCAAGTTCAGATTT
		Eh_ch_dsb_P	ATTGACCTCCTAACTAGAGGGCAAGCA
Neoehrlichia mikurensis	groEL	Neo_mik_groEL_F	AGAGACATCATTCGCATTTTGGA	96	Michelet et al., 2014
		Neo_mik_groEL_R	TTCCGGTGTACCATAAGGCTT
		Neo_mik_groEL_P	AGATGCTGTTGGATGTACTGCTGGACC
Rickettsia slovaca	23S-5S ITS	Ri_slo_ITS_F	GTATCTACTCACAAAGTTATCAGG	138	Michelet et al., 2014
		Ri_slo_ITS_R	CTTAACTTTTACTACAATACTCAGC
		Ri_slo_ITS_P	TAATTTTCGCTGGATATCGTGGCAGGG
Rickettsia helvetica	23S-5S ITS	Ri_he_ITS_F	AGAACCGTAGCGTACACTTAG	79	Michelet et al., 2014
		Ri_he_ITS_R	GAAAACCCTACTTCTAGGGGT
		Ri_he_ITS_P	TACGTGAGGATTTGAGTACCGGATCGA
Rickettsia spp.	gltA	Rick_spp_gltA_F	GTCGCAAATGTTCACGGTACTT	78	Gondard et al., 2020
		Rick_spp_gltA_R	TCTTCGTGCATTTCTTTCCATTG
		Rick_spp_gltA_P	TGCAATAGCAAGAACCGTAGGCTGGATG
Bartonella spp.	ssrA	Bart_spp_ssrA_F	CGTTATCGGGCTAAATGAGTAG	118	Gondard et al., 2020
		Bart_spp_ssrA_R	ACCCCGCTTAAACCTGCGA
		Bart_spp_ssrA_P	TTGCAAATGACAACTATGCGGAAGCACGTC
Francisella tularensis	tul4	Fr_tu_tul4_F	ACCCACAAGGAAGTGTAAGATTA	76	Michelet et al., 2014
		Fr_tu_tul4_R	GTAATTGGGAAGCTTGTATCATG
		Fr_tu_tul4_P	AATGGCAGGCTCCAGAAGGTTCTAAGT
Francisella-like endosymbiont	fopA	Fr_tu_fopA_F	GGCAAATCTAGCAGGTCAAGC	91	Michelet et al., 2014
		Fr_tu_fopA_R	CAACACTTGCTTGAACATTTCTAG
		Fr_tu_fopA_P	AACAGGTGCTTGGGATGTGGGTGGTG
Coxiella burnetii	IS 1111	Co_bu_IS111_F	TGGAGGAGCGAACCATTGGT	86	Michelet et al., 2014
		Co_bu_IS111_R	CATACGGTTTGACGTGCTGC
		Co_bu_IS111_P	ATCGGACGTTTATGGGGATGGGTATCC
Coxiella-like endosymbiont	idc	Co_bu_icd_F	AGGCCCGTCCGTTATTTTACG	74	Michelet et al., 2014
		Co_bu_icd_R	CGGAAAATCACCATATTCACCTT
		Co_bu_icd_P	TTCAGGCGTTTTGACCGGGCTTGGC
Babesia microti	CCTeta	Bab_mi_CCTeta_F	ACAATGGATTTTCCCCAGCAAAA	145	Michelet et al., 2014
		Bab_mi_CCTeta_R	GCGACATTTCGGCAACTTATATA
		Bab_mi_CCTeta_P	TACTCTGGTGCAATGAGCGTATGGGTA
Babesia canis (vogeli)	hsp70	Ba_vo_hsp70_F	TCACTGTGCCTGCGTACTTC	87	Gondard et al., 2020
		Ba_vo_hsp70_R	TGATACGCATGACGTTGAGAC
		Ba_vo_hsp70_P	AACGACTCCCAGCGCCAGGCCAC
Babesia venatorum (sp. EU1)	18S rRNA	Bab_EU_RNA18S_F	GCGCGCTACACTGATGCATT	91	Michelet et al., 2014
		Bab_EU_RNA18S_R	CAAAAATCAATCCCCGTCACG
		Bab_EU_RNA18S_P	CATCGAGTTTAATCCTGTCCCGAAAGG
Babesia divergens	hsp70	Bab_di_hsp70_F	CTCATTGGTGACGCCGCTA	83	Michelet et al., 2014
		Bab_di_hsp70_R	CTCCTCCCGATAAGCCTCTT
		Bab_di_hsp70_P	AGAACCAGGAGGCCCGTAACCCAGA
Babesia vulpes	COI	Bab_vulpes_F	ACTTCCAGTGTTAACAGCAGC	128	new design
		Bab_vulpes_R	GGATGTCCGAAGACCCAGAA
		Bab_vulpes_P	CTTCTGCATGTTGCTGGCTGATAGGCA
Babesia major	CCTeta	Ba_maj_CCTeta_F	CACTGGTGCGCTGATCCAA	75	Michelet et al., 2014
		Ba_maj_CCTeta_R	TCCTCGAAGCATCCACATGTT
		Ba_maj_CCTeta_P	AACACTGTCAACGGCATAAGCACCGAT
Theileria spp.	ARNr 18S	Thei_spp_18S_F	GTCAGTTTTTACGACTCCTTCAG	213	Melis et al., 2024
		Thei_spp_18S_R	CCAAAGAATCAAGAAAGAGCTATC
		Thei_spp_18S_S	AATCTGTCAATCCTTCCTTTGTCTGGACC
Hepatozoon spp.	ARNr 18S	Hepa_spp_18S_F	ATTGGCTTACCGTGGCAGTG	175	Gondard et al., 2020
		Hepa_spp_18S_R	AAAGCATTTTAACTGCCTTGTATTG
		Hepa_spp_18S_S	ACGGTTAACGGGGGATTAGGGTTCGAT
Toxoplasma gondii	RPO8	Toxo_gondii_F	GCACTTCGATTCTTCAGGCG	90	new design
		Toxo_gondii_R	AAATAGGGTTCGTGTCGACATC
		Toxo_gondii_P	CTTTCGACGAGTCCGCCAACCTGTATT
Tick-borne encephalitis virus European subtype (TBE)	E gene	TBE_Euro_F	TCCTTGAGCTTGACAAGACAG	91	Gondard et al., 2018
		TBE_Euro_R	TGTTTCCATGGCAGAGCCAG
		TBE_Euro_P	TGGAACACCTTCCAACGGCTTGGCA
Louping ill virus (LIV)	E gene	Louping_F	GCTGTCAAGATGGATGTGTACAA	113	Gondard et al., 2018
		Louping_R	CCACTCTTCAGGTGATACTTGT
		Louping_P	CTTGGAGATCAGACTGGAGTGCTGCT
Powassan virus	Polyprotein	Powassan_F	TGGGGATTCTTTGGCACGC	75	Gondard et al., 2018
		Powassan_R	GTGGTACCGTTTTCCAGAACA
		Powassan_P	TTTTCAGCACTGGGGGTCTGGCCGT
Omsk Hemorrhagic fever virus	Polyprotein	Omsk_F	AATGGGAGCATTCAGCTGGC	87	Gondard et al., 2018
		Omsk_R	GTCCGTCCTTCATCACCAAC
		Omsk_P	TCATGGAAATGGTGCGAGCAGAAGGG
Eyach virus (EYAV)	Vp2	Eyach_F	TGGCTGACAACATGACGGATA	98	Gondard et al., 2018
		Eyach_R	GGCCTCACGATACTTTCGATT
		Eyach_P	ACGGGCTCGGTACTTCGGTTGAGAT
Crimean-Congo Hemorrhagic fever virus (CCHF)	Segment S	CCHF_F#	CAAGGGGTACCAAGAAAATGAAGAAGGC	181	Gondard et al., 2018
		CCHF_R#	GCCACAGGGATTGTTCCAAAGCAGAC
		CCHF_P1#	TGTCAACACAGCAGGGTGCATGTAGAT
		CCHF_P2#	TGTAAGCACGGCAGGGTGCATGTAAAT
		CCHF_P3#	ACTCCAATGAAGTGGGGGAAGAAGCT
Hazara virus	Seg L	Hazara_L2_F	GCAGAGGCTATGTGCAGGTA	148	new design
		Hazara_L2_R	TAAACTCTGTGCAACACCGGA
		Hazara_L2_P	CACATCCACGCCATACCAAGAAATACCC
Uukuniemi virus (UUKV)	Segment L	Uuku_F	GTGGCAGCTTTTCTCTGGTTT	82	Gondard et al., 2018
		Uuku_R	GGGGAAACTGTCATGCCTAAT
		Uuku_P	CCTTTTGCCAGTTTGGTCAGTTGCTCC
Schmallenberg virus	Segment S	SBV_F	CGTTGGATTGCTGATACATGC	102	Gondard et al., 2018
		SBV_R	GGCCCAGGTGCATCCCTT
		SBV_P	AACCTCAGCAAGGGGCATGACAATCTG
African swine fever virus	vp72	AFSV_vp72_F	CGATGATGATTACCTTTGCTTTG	84	Gondard et al., 2018
		AFSV_vp72_R	AAAATTCTCTTGCTCTGGATACG
		AFSV_vp72_P	AAGCCACGGGAGGAATACCAACCCAG
Ixodes ricinus	ITS2	Ix_ri_ITS2_F	CGAAACTCGATGGAGACCTG	77	Michelet et al., 2014
		Ix_ri_ITS2_R	ATCTCCAACGCACCGACGT
		Ix_ri_ITS2_P	TTGTGGAAATCCCGTCGCACGTTGAAC
Ixodes persulcatus	ITS2	Ix_pe_ITS2_F	TGCGTTGCGTCTTCTCTTGTT	111	Michelet et al., 2014
		Ix_pe_ITS2_R	TCGATAAAACCAGGTAGGAGGA
		Ix_pe_ITS2_P	TTTCGGAGCAAGTACAGAGGGAGCAAA
Tique spp.	16s rRNA	Tick_spp_16S_F	AAATACTCTAGGGATAACAGCGT	99	Gondard et al., 2020
		Tick_spp_16S_R	TCTTCATCAAACAAGTATCCTAATC
		Tick_spp_16S_P	CAACATCGAGGTCGCAAACCATTTTGTCTA
Escherichia coli	eae	eae-F2	CATTGATCAGGATTTTTCTGGTGATA	102	Michelet et al., 2014
		eae-R	CTCATGCGGAAATAGCCGTTA
		eae-P	ATAGTCTCGCCAGTATTCGCCACCAATACC
References:
Michelet L, Delannoy S, Devillers E, Umhang G, Aspan A, Juremalm M, Chirico J, van der Wal FJ, Sprong H, Boye Pihl TP, Klitgaard K, Bødker R, Fach P, Moutailler S. High-throughput screening of tick-borne pathogens in Europe. Front Cell Infect Microbiol. 2014 Jul 29;4:103.
Gondard M, Michelet L, Nisavanh A, Devillers E, Delannoy S, Fach P, Aspan A, Ullman K, Chirico J, Hoffmann B, van der Wal FJ, de Koeijer A, van Solt-Smits C, Jahfari S, Sprong H, Mansfield KL, Fooks AR, Klitgaard K, Bødker R, Moutailler S. Prevalence of tick-borne viruses in Ixodes ricinus assessed by high-throughput real-time PCR. Pathog Dis. 2018 Nov 1;76(8).
Gondard M, Delannoy S, Pinarello V, Aprelon R, Devillers E, Galon C, Pradel J, Vayssier-Taussat M, Albina E, Moutailler S. Upscaling the Surveillance of Tick-borne Pathogens in the French Caribbean Islands. Pathogens. 2020 Mar 1;9(3):176.
Melis S, Batisti Biffignandi G, Olivieri E, Galon C, Vicari N, Prati P, Moutailler S, Sassera D, Castelli M. High-throughput screening of pathogens in Ixodes ricinus removed from hosts in Lombardy, northern Italy. Ticks Tick Borne Dis. 2024 Jan;15(1):102285.
