# Supplementary material for: High-throughput screening for tick-borne pathogens in Ixodid ticks collected through crowdsourcing in northern Sweden
Source: Acta Vet Scand. 2026 Feb 18;68:14. doi: 10.1186/s13028-026-00854-9 (PMC12931012; doi:10.1186/s13028-026-00854-9)
Supplement: Supplementary file 2 — Supplementary Material 2. Table S2. Primers used for validation of confirmation of microfluidic real-time PCR results. [file 13028_2026_854_MOESM2_ESM.xlsx]

## Sheet: Table S2.
Table S2. Systems used for confirmation of microfluidic real-time PCR results and analysis of TBEV.
Species	Target gene	Primer/probe name	Primer Sequence (5′–3′)	Length (bp)	Reference
Borrelia spp.	5S-23S rRNA IGS	B5S-23S_F	CTGCGAGTTCGCGGGAGA	225–266	Postic et al., 1994
		B5S-23S_R	TCCTAGGCATTCACCATA
		B5S-23S_Fn	GAGTTCGCGGGAGAGTAA		Wilhelmsson et al., 2010
		B5S-23S_Rn	TAGGCATTCACCATAGACTCTT
Borrelia spp.	fla	FlaB280F	GCAGTTCARTCAGGTAACGG	645	Loh et al. 2016
		FlaRL	GCAATCATAGCCATTGCAGATTGT
		flaB_737F	GCATCAACTGTRGTTGTAACATTAACAGG	407
		FlaLL	ACATATTCAGATGCAGACAGAGGT
Borrelia spp.	IGS	Bospp-IGS-F	GTATGTTTAGTGAGGGGGGTG	1007	Bunikis et al, 2004
		Bospp-IGS-R	GGATCATAGCTCAGGTGGTTAG
		Bospp-IGS-Fi	AGGGGGGTGAAGTCGTAACAAG	388-685
		Bospp-IGS-Ri	GTCTGATAAACCTGAGGTCGGA
Anaplasma and Ehrlichia spp.	16S rRNA	EHR1	GAACGAACGCTGGCGGCAAGC	629	Rar et al., 2005
		EHR2	AGTAYCGRACCAGATAGCCGC
		EHR3	TGCATAGGAATCTACCTAGTAG
Anaplasma phagocytophilum	Major surface protein 4	MSP4AP5	ATGAATTACAGAGAATTGCTTGTAGG	849	De la Fuente et al., 2005
		MSP4AP3	TTAATTGAAAGCAAATCTTGCTCCTATG
Neoehrlichia mikurensis	16S rRNA	Neo_16S_95_F	TTAGTGGCAGACGGGTGAGTAATG	1324	Labbé Sandelin et al., 2015
		Neo_16S_1393_R	TCCTTACGGTTAGCTCACCAGCTT
		Neo_16S_127_F	TCTGCCTAGTAGTATGGAATAGCTG	1262
		Neo_16S_1363_R	AAACCAATTTCCAGGGCATGACGG
Rickettsia spp.	ompB	Rc.rompB.4362p	GTCAGCGTTACTTCTTCGATGC	475	Choi et al., 2005
		Rc.rompB.4,836n	CCGTACTCCATCTTAGCATCAG
		Rc.rompB.4,496p	CCAATGGCAGGACTTAGCTACT	267
		Rc.rompB.4,762n	AGGCTGGCTGATACACGGAGTAA
Francisella tularensis sp.	tul4	S_tul_Tul4F	CTTGGGCAACTGTAACAG	88	Ehrs et al., 2009
		S_tul_Tul4R	GCGATTACTTCTTTGTCATAAAC
		S_tul_Tul4CY5	CY5-CCGCTACAGAAGTTATTACCTTGCTT
Francisella tularensis typ B	Junction 3’ region-ISFtu2	S_tulhol_hol-F	GCTACTGAGAAACTATTTTTG	83	Ehrs et al., 2009
		S_tulhol_hol-R	AGTGGAAAAATAAATGACATTC
		S_tulhol_hol-Fam	FAM-AACCTAGTTCAACCTCAAGACTT
Babesia spp.	18S rRNA	BJ1	GTCTTGTAATTGGAATGATGG	411–452	Casati et al., 2006
		BN2	TAGTTTATGGTTAGGACTACG
Babesia spp.	18S rRNA	BABGF2	GYY TTG TAA TTG GAA TGA TGG	550	Bonnet et al., 2005
		BABGR2	CCA AAG ACT TTG ATT TCT CTC
Tick-borne encephalitis virus	E gene	TBEE-F6	GGCTTGTGAGGCAAAAAAGAA	87	Gäumann et al., 2010
		TBEE-R2	TCCCGTGTGTGGTTCGACTT
		TBEE-P4	FAM-AAGCCACAGGACATGTGTACGACGCC-BHQ-1
Tick-borne encephalitis virus	NS1 protein	TBE F	TGGGAYTTYAGACAGGAAYCAACACA	98	Achazi et al., 2010
		TBE R	TCCAGAGACTYTGRTCDGTGTGGA
		TBE probe	FAM-CCCATCACTCCWGTGTCAC-MGB-NFQ
Tick-borne encephalitis virus European subtype	NS5	FSM-1	GAGGCTGAACAACTGCACGA	357	Puchhammer-Stockl et al, 1995
		FSM-2	GAACACGTCCATTCCTGATCT
		FSM-1i	ACGGAACGTGACAAGGCTAG	252
		FSM-2i	GCTTGTTACCATCTTTGGAG
Uukuniemi virus	L segment	N_UukuV_i1+	ATGGAAGGGTTTGTCAGTCCCCC	559	Mazelier et al, 2016
		N_uukuV_1-	AAGTTGCTGGAAGCCTTCAGAGTTGC
		N-UukuV_2+	ATTCCAAAACCCCAGAAGATG	244
		N_UukuV_2-	TCC TCT TTG TTC TTA AGG TAA CC
Schmallenberg virus	L-gene	SBV-L1-11F	TTGCCGTTTGATTTTGAAGTTGTG	145	De Regge et al.,2012
		SBV-L1-155R	TCAGGGATCGCAAATTAAAGAACC
		SBV-L1-36FAM	FAM-TCATCCGTGCTGACCCTCTGCGAG-BHQ1
References:
Achazi K, Nitsche A, Patel P, Radonić A, Donoso Mantke O, Niedrig M. Detection and differentiation of tick-borne encephalitis virus subtypes by a reverse transcription quantitative real-time PCR and pyrosequencing. J Virol Methods. 2011;171(1):34-9.
Bonnet S, Jouglin M, Malandrin L, Becker C, Agoulon A, L'hostis M, Chauvin A. Transstadial and transovarial persistence of Babesia divergens DNA in Ixodes ricinus ticks fed on infected blood in a new skin-feeding technique. Parasitology. 2007;134(Pt 2):197-207.
Bunikis J, Garpmo U, Tsao J, Berglund J, Fish D, Barbour AG. Sequence typing reveals extensive strain diversity of the Lyme borreliosis agents Borrelia burgdorferi in North America and Borrelia afzelii in Europe. Microbiology. 2004;150:1741–55.
Casati S, Sager H, Gern L, Piffaretti JC. Presence of potentially pathogenic Babesia sp. for human in Ixodes ricinus in Switzerland. Ann Agric Environ Med. 2006;13(1):65-70.
Choi YJ, Lee SH, Park KH, Koh YS, Lee KH, Baik HS et al. Evaluation of PCR-based assay for diagnosis of spotted fever group rickettsiosis in human serum samples. Clin Diagn Lab Immunol. 2005;12(6):759-63.
De La Fuente J, Massung RF, Wong SJ, Chu FK, Lutz H, Meli M et al. Sequence analysis of the msp4 gene of Anaplasma phagocytophilum strains. J. Clin. Microbiol. 2005;43(3):1309–1317.
De Regge N, Deblauwe I, De Deken R, Vantieghem P, Madder M, Geysen D et al. Detection of Schmallenberg virus in different Culicoides spp. by real-time RT-PCR. Transbound Emerg Dis. 2012;59(6):471-5.
Ehrs et al., 2009 Quality assurance of real-time PCR and laboratory safety for analysis of highly pathogenic bacteria within the Swedish Forum for Biopreparedness Diagnostics. https://rib.msb.se/filer/pdf/27318.pdf
Gäumann R, Mühlemann K, Strasser M, Beuret CM. High-throughput procedure for tick surveys of tick-borne encephalitis virus and its application in a national surveillance study in Switzerland. Appl Environ Microbiol. 2010;76(13):4241-9.
Labbé Sandelin L, Tolf C, Larsson S, Wilhelmsson P, Salaneck E, Jaenson TG et al. Candidatus Neoehrlichia mikurensis in ticks from migrating birds in Sweden. PLoS One. 2015;10(7):e0133250.
Loh SM, Gofton AW, Lo N, Gillett A, Ryan UM, Irwin PJ et al. Novel Borrelia species detected in echidna ticks, Bothriocroton concolor, Australia. Parasit Vectors. 2016;14:9(1):339.
Mazelier M, Rouxel RN, Zumstein M, Mancini R, Bell-Sakyi L, Lozach PY. Uukuniemi Virus as a Tick-Borne Virus Model. J Virol. 2016;90(15):6784-98.
Postic D, Assous MV, Grimont PA, Baranton G. 1994. Diversity of Borrelia burgdorferi sensu lato evidenced by restriction fragment length polymorphism of rrf (5S)-rrl (23S) intergenic spacer amplicons. Int. J. Syst. Bacteriol. 1994;44:743–752.
Puchhammer-Stöckl E, Kunz C, Mandl CW, Heinz FX. Identification of tick-borne encephalitis virus ribonucleic acid in tick suspensions and in clinical specimens by a reverse transcription-nested polymerase chain reaction assay. Clin Diagn Virol. 1995;4(4):321-6.
Rar VA, Fomenko NV, Dobrotvorsky AK, Livanova NN, Rudakova SA, Fedorov EG et al. Tickborne pathogen detection, Western Siberia, Russia. Emerg Infect Dis. 2005;11(11):1708-15.
Wilhelmsson P, Fryland L, Börjesson S, Nordgren J, Bergström S, Ernerudh J et al. Prevalence and diversity of Borrelia species in ticks that have bitten humans in Sweden. J Clin Microbiol. 2010;48(11):4169-76.
