# Supplementary material for: High-throughput screening for tick-borne pathogens in Ixodid ticks collected through crowdsourcing in northern Sweden
Source: Acta Vet Scand. 2026 Feb 18;68:14. doi: 10.1186/s13028-026-00854-9 (PMC12931012; doi:10.1186/s13028-026-00854-9)
Supplement: Supplementary file 3 — Supplementary Material 3. Table S3. Consensus sequences were analyzed using Basic Local Alignment Search Tool (BLAST) at the website of the National Center for Biotechnology Information (NCBI) (https://ncbi.nlm.nih.gov/blast) and compared to reference sequences listed in the GenBank sequence database (NCBI). Accession numbers for the submitted sequences are reported here. [file 13028_2026_854_MOESM3_ESM.xlsx]

## Sheet: Table S3.
Table S3. Sequences generated from TBPs identified in this study and their homology with reference sequences deposited in GenBank.
Year	Tick species	Sample ID	Amplicon length	Target gene	Query coverage	Percent identity	Ref.strain_ Acc.no.	Confirmed species	Sequences obtained by Sanger sequencing	GenBank accession nr
2019	Ixodes ricinus	110	414 bp	Flagellin (FlaB)	1	99.76%	Borrelia afzelii MH102391	Borrelia afzelii	AGAATTAACTCCACCTTGAGTAGGTGCTGTAGCAGGTGTTGGTTGCTGAGCTCCTTCTTCTTGAGCACCCTCTTGAACAGGTGCAGCCTGAGCAGCTTGAGCTCCCTCACCAGCAAAAAGATTTGCAACATTAGCTGAATAAATATTTACAGCAATTGCTTCATCTTGATTTGCTCCCACATGAACTCTTAAAGTCCAAGAAGCTTGAGATCCTGAAAGTGATGCTGGTGTGTTAATTTTTGCAGGCTGCATTCCAAGCTCTTCAGCTGTTTTTACATTTTGGGAAGCAGATTTGTTTGACAACATGTGCATTTGGTTATATTGAGCCTGATCAGCAATTCTATTAATTTCGTCTGTAAGTTGCTCTATTTCAATCTGTATAGAACCTCTGTCTGAATC…	PV563914
2019	Ixodes persulcatus	206	643 bp	Flagellin (FlaB)	1	0.9984	Borrelia garinii D63368	Borrelia garinii	TACATATTCAGACGCAGACAGAGGTTCTATACAAATTGAAATAGAGCAACTTACAGACGAAATTAATAGAATTGCTGATCAAGCTCAATATAACCAAATGCACATGATTGTCAAACAAATCTGCTTCCCAAAATGTAAGAACAGCTGAAGAACTTGGAATGCAACCTGCAAAAATCAACACACCAGCGTCACTTTCAGGATCTCAAGCTTCTTGGACCTTAAGAGTTCATGTAGGGGCAAATCAAGATGAAGCGATTGCTGTAAATATTTATGCTGCTAATGTTGCAAATCTATTCTCTGGCGAAGGAGCTCAGGCTGCTCAGACTGCACCTGTTCAAGAAGGTGCTCAACAAGAAGGAGCTCAACAGCCAGCACCTGCTACAGCGCCTTCTCAGGGTG…	PV563915
2019	Ixodes ricinus	392	242 bp	Glycerophosphodiester phosphodieserase (glpQ)	1	1	Borrelia miyamotoi MN595159	Borrelia miyamotoi	GCATTAGGAGCTGATTATCTAGAACAAGACATAGTTCTAACAAAGGACAATATTCCTGTTATAATGCACGACCCAGAAATTGACACAACCACAAATGTTGCACAATTATTTCCCAATCGAGCTAGAGAAAACGGACGATATTACGCTACTGACTTCACACTCACTGAACTTAAATCACTAAGTCTCAGTGAAAGATTTGATCCTGAAAACAAAAAACCAATATATCCTAATCGTTTCCCCTT	PV607127
2018	Ixodes ricinus	M516	178 bp	5S-23S ribosomal RNA intergenic spacer	1	1	Borreliella valaisiana MG356371	Borreliella valaisiana	TTGCCAATTTGTTTATGCAACATAAAATAATATATATCTTTTGTTCAATCCATGTCAATATCTATTTTATTTTTTACATTATTTGAATAAAACATTCAAAAACATGAACATTAAAAAAATATAAAAAATAAATTTAAGGTTTAAATTACAAAATAAAAACCCTGGCAATAACTTACTC	PV261036
2018	Ixodes ricinus	S163	246 bp	5S-23S ribosomal RNA intergenic spacer	1	99.59%	Borreliella garinii CP028861	Borrelia garinii	AGTTCGCGGGGAGAGTAAGTTGTTGCCAGGGTTTTTGTTTTATACTTTAAACATTGATTTTATTTTTTATGTTTTTAGATGTTCATGTTTTTGAATGTTTTATTCAAATAATATAAAAAATAAAATATATATTGACATGGATTAAACAAAGATATATATTATTCTATGTTGTATAAACAAATTGGCAAAATAGAGATGGAAGATAAAAATATGGTCAAAGTAATAAGAGTCTATGGTGAATGCCTA	PV261040
2018	Ixodes ricinus	S422	559 bp	16S ribosomal RNA	1	1	Anaplasma phagocythophilum MK239931	Anaplasma phagocythophilum	TAGTAGTATGGGATAGCCACTAGAAATGGTGGGTAATACTGTATAATCCCTGCGGGGGAAAGATTTATCGCTATTAGATGAGCCTATGTTAGATTAGCTAGTTGGTAGGGTAAAGGCCTACCAAGGCGATGATCTATAGCTGGTCTGAGAGGATGATCAGCCACACTGGAACTGAGATACGGTCCAGACTCCTACGGGAGGCAGCAGTGGGGAATATTGGACAATGGGCGCAAGCCTGATCCAGCTATGCCGCGTGAGTGAGGAAGGCCTTAGGGTTGTAAAACTCTTTCAGTAGGGAAGATAATGACGGTACCTACAGAAGAAGTCCCGGCAAACTCCGTGCCAGCAGCCGCGGTAATACGGAGGGGGCAAGCGTTGTTCGGAATTATTGGGCGTAAA…	PV660291
2018	Ixodes ricinus	N20	1074	16S ribosomal RNA	0.99	99.91%	Candidatus Neoehrlichia micurensis KF155504	Neoehrlichia mikurensis	GAAGCCTATGTTAGATTAGCTAGTTGGTAAGGTAATGGCTTACCAAGGCTATGATCTATAGCTGGTCTGAGAGGACGATCAGCCACACTGGAACTGAGATACGGTCCAGACTCCTACGGGAGGCAGCAGTGGGGAATATTGGACAATGGGCGCAAGCCTGATCCAGCTATGCCGCATGAGTGAAGAAGGCCTTAGGGTTGTAAAACTCTTTCAGCAGGGAAGATAATGACGGTACCTGCAGAAGAAGTCCCGGCAAACTCCGTGCCAGCAGCCGCGGTAATACGGAGGGGGCAAGCGTTGTTCGGAATTATTGGGCGTAAAGGGCATGTAGGCGGTTTAATAAGTTAAAAGTGAAATACCAGGGCTTAACCTTGGAGCTGCTTTTAATACTATTTAAAC…	PV660292
2019	Ixodes persulcatus	15	349 bp	citrate synthase (gltA)	1	1	Candidatus Rickettsia tarasevichiae MN450397	Candidatus Rickettsia tarasevichiae	CACGGCGGGGCTAATGAAGCGGTAATAAATATGCTTAAAGAAATCGGTAGTTCTGAGAATATCCCTAAATATATAGCTAAAGCTAAAGATAAAGATGACCCGTTTAGGTTAATGGGCTTCGGTCATCGTGTCTATAAAAACTATGACCCACGTGCCGCAGTACTTAAAGAAACTTGTAAGGAAGTATTAAAGGAACTTGGACAGCTAGAAAACAATCCGCTCTTACAAATAGCAATAGAACTTGAAGCTAGTGCTCTTAAAGATGAATATTTTATTGAGAGAAAATTATATCCAAATGTTGATTTTTATTCGGGTATTATCTATAAAGCTATGGGTATACCATCACAAA	PV261044
2019	Ixodes persulcatus	313	222 bp	outer membrane protein B (ompB)	0.99	95.91	Rickettsia canadensis CP003304 or Rickettsia sp. AJ582615	Rickettsia sp.	TGAAGTCTTCTGACGAAAACTACAAAGAAACCGGTACAACAGTTGCAAACAAGCAAGTTAACAGCAAGTTTAGCGATAGAACCGATTTAATAGTAGGTGCTAAAGTAATGGGTAATACTATGAACTTTAGTGATCTTGCGGTATATCCGGAAGCTCATGCTTTTGTGGTTCACAAAGTAAACGGTAGATTATCTAAAATTCAGTCTCAGTTAGACGGACAAG	PV663990
2018	Ixodes ricinus	M187	241 bp	outer membrane protein B (ompB)	1	1	Rickettsia helvetica OR654151	Rickettsia helvetica	TAGCTACTTAAAGTCTTCTGACGAAAACTATAAAGAAACCGGTACAACAGTTGCAAACAAGCAAGTTAACAGCAAGTTTAGCGATAGAACTGATTTAATAGTAGGTGCTAAAGTAGCTGGCGGTACTATGAACATAACTGATCTTGCGGTATATCCGGAAGCTCACGCTTTTGTGGTTCACAAAGTAAACGGTAGATTATCTAAAACTCAGTCTGTGTTAGACGGACAAGTTACTCCGTGT	PV663992
2018	Ixodes ricinus	M324	244 bp	outer membrane protein B (ompB)	1	99.59%	Candidatus Rickettsia uralica OQ573694 /Rickettsia fournieri/Candidatus Rickettsia thierseensis	Rickettsia sp.	TTAGCTACTTAAAGTCTTCTGACGAAAACTACAAAGAAACCGGTACAACAGTTGCAAACAAGCAAGTTAACAGCAAGTTTAGCGATAGAACCGATTTAATAGTAGGTGCTAAAGTAGCCGGCGGTACTATGAACATAACTGATCTTGCGGTATATCCGGAAGTTCACGCTTTTGTGGTTCACAAAGTAACCGGTAGATTATCTAAAACTCAGTCTGTATTAGACGGACAAGTTACTCCGTGTAT	IPV663994
2019	Ixodes ricinus	448	399 bp	18S rRNA	1	99.25%	Babesia venatorum MG344777	Babesia venatorum	Sequence R GCACAAGCTGATGACTCTGCGCATACTATGCATTCCTCGTTCATGATTTAGAATTGCAAAAATCAATCCCCGTCACGATGCATACTAAAGATTACCCAGCCCTTTCGGGACAGGATTAAACTCGATGAATGCATCAGTGTAGCGCGCGTGCAGCCCAGGACATCTAAGGGCATCACAGACCTGTTATTGCCTTAAACTTCCTTGCGGCTTAGAGCCGCAAAGTCCCTCTAAGAAGCAAACCGTAACGGACGAACCTTTTTACGGGTACTAGTTAGCAGGTTAAGGTCTCGTTCGTTAACGGAATTAACCAGACAAATCACTCCACCAACTAATAACGGCCATGCACCACCACCCAAAGAATCAAGAAAGAGCTATCAATCTGTCAATC…	PV257767
2018	Ixodes ricinus	N80	324 bp	18S rRNA	1	1	Babesia capreoli MT151374	Babesia capreoli	GCGTGGTGTTAATATTGACTGATGTCGAGATTGCACTTCGCTTTTGGGATTTTTCCCTTTTTACTTTGAGAAAATTAGAGTGTTTCAAGCAGACTTTTGTCTTGAATACTTCAGCATGGAATAATAGAGTAGGACTTTGGTTCTATTTTGTTGGTTTGTGAACCTTAGTAATGGTTAATAGGAACGGTTGGGGGCATTCGTATTTAACTGTCAGAGGTGAAATTCTTAGATTTGTTAAAGACGAACTACTGCGAAAGCATTTGCCAAGGACGTTTTCATTAATCAAGAACGAAAGTTAGGGGATCGAAGACGATCAGATACCGT	PV257777
2018	Ixodes ricinus	M1363	448 bp	18S rRNA	1	99.78%	Babesia microti MK609547	Babesia microti	Sequence R= CTTGATTAATGAAAACATCCTTGGCAAATGCTTTCGCAGTAGTTCGTCTTTAACAAATCTAAGAATTTCACCTCTGACAGTTAAATACGAATGCCCCCAACTGCTCCTATTAACCATTACTCTGGCTCAATAACCAACAAAATAGAACCAAAGTCCTACTTCATTATTCCATGCTGTAGTATTCAAGGCGAATGCCTGTTTGAAACACTCTAGTTTTCTCAAAGTAAATCCTGGAAAATAGTGCCCGAAGGCACCAAATCCAGAAGATGCCAAGTCAATAAAAAAACGCTCGGAAGCGAGATTAATGACAAGGCAGAAATTCAACTACGAGCTTCTTAACTGCAACAACTTTAATATACGCTATTGGAGCTGGAATTACCGCGGCTG…	PV257789
2019	Ixodes persulcatus	94	234 bp	RNA-dependent RNA polymerase	1	99.15	Uukuniemi Phlebovirus MH708175	Uukuniemi Phlebovirus	TTCCAAAACCCCAGAAGATGATCGAGAAGTTGCCTAATCTGGCTAGGACTAAGTTTCAGGTGTGGCTGATATCCAGAATGTTGCAGACAATTATCAGAGTGTCAGATTACCCATTCAAAATCACAGCAGGACACAAATCAGCCAACTGGACAGGCATGTTCAACTGGGTTACTGGAGAACCAATTGAATCAACGCAGAAGCTAATTTCCCTGTTCTACTTGGGTTACCTTAAGA	PV663997
